# Supplementary material for: APOL1 renal risk variants have contrasting resistance and susceptibility associations with African trypanosomiasis
Source: eLife. 2017 May 24;6:e25461. doi: 10.7554/eLife.25461 (PMC5495568; doi:10.7554/eLife.25461)
Supplement: Table 1—source data 2. — CKD: chronic kidney disease, T.b.r: T.b. rhodesiense, OR: odds ratio, CI: confidence interval. Raw data for Table 1—source data 2 can be found in Table 1—source data 1. DOI: http://dx.doi.org/10.7554/eLife.25461.006 [file elife-25461-table1-data2.xlsx]

## Sheet: Table 1 - source data 2
APOL1 G1 CKD risk variant	Genotype	Dominant model - Infection
		T.b.r infected		Control		Association analysis T.b.r infected/Control
		Number	%	Number	%	OR [95% CI]	P
rs73885319	A>G
G1G	A/G or G/G	11	6	12	6.7	0.89 [0.37 to 2.11]	0.79
Ancestral	A/A	173	94	168	93.3
Total		184	100	180	100
rs60910145	T>G
G1M	T/G or G/G	9	4.9	12	6.7	0.72 [0.29 to 1.78]	0.48
Ancestral	T/T	175	95.1	168	93.3
Total		184	100	180	100
