# Supplementary material for: APOL1 renal risk variants have contrasting resistance and susceptibility associations with African trypanosomiasis
Source: eLife. 2017 May 24;6:e25461. doi: 10.7554/eLife.25461 (PMC5495568; doi:10.7554/eLife.25461)
Supplement: Table 2—source data 2. — CKD: chronic kidney disease, T.b.g: T.b. gambiense, OR: odds ratio, CI: confidence interval. Raw data for Table 2—source data 2 can be found in Table 2—source data 1. DOI: http://dx.doi.org/10.7554/eLife.25461.009 [file elife-25461-table2-data2.xlsx]

## Sheet: Table 2 – source data 2
APOL1 G1 CKD risk variant	Genotype	Dominant model - Infection
		T.b.g infected		Control		Association analysis T.b.g infected/Control
		Number	%	Number	%	OR [95% CI]	P
rs73885319	A>G
G1G	A/G or G/G	79	34.8	32	30.8	1.20 [0.73 to 1.99]	0.48
Ancestral	A/A	148	65.2	72	69.2
Total		227	100	104	100
rs60910145	T>G
G1M	T/G or G/G	76	33.5	30	28.8	1.24 [0.75 to 2.08]	0.41
Ancestral	T/T	151	66.5	74	71.2
Total		227	100	104	100
