# Supplementary material for: APOL1 renal risk variants have contrasting resistance and susceptibility associations with African trypanosomiasis
Source: eLife. 2017 May 24;6:e25461. doi: 10.7554/eLife.25461 (PMC5495568; doi:10.7554/eLife.25461)
Supplement: Table 3—source data 2. — CKD: chronic kidney disease, T.b.g: T.b. gambiense, OR: odds ratio, CI: confidence interval. Raw data for Table 3—source data 2 can be found in Table 3—source data 1 DOI: http://dx.doi.org/10.7554/eLife.25461.012 [file elife-25461-table3-data2.xlsx]

## Sheet: Table 3 - source data 2
APOL1 G1 CKD risk variant	Genotype	Dominant model – Infection outcome
		T.b.g Disease		T.b.g Carriage		Association analysis T.b.g Disease/Carriage
		Number	%	Number	%	OR [95% CI]	P
rs73885319	A>G
G1G	A/G or G/G	47	28.1	32	53.3	0.34 [0.19 to 0.63]	0.0006
Ancestral	A/A	120	71.9	28	46.7
Total		167	100	60	100
rs60910145	T>G
G1M	T/G or G/G	45	26.9	31	51.7	0.35 [0.19 to 0.64]	0.0007
Ancestral	T/T	122	73.1	29	48.3
Total		167	100	60	100
