# Supplementary material for: APOL1 renal risk variants have contrasting resistance and susceptibility associations with African trypanosomiasis
Source: eLife. 2017 May 24;6:e25461. doi: 10.7554/eLife.25461 (PMC5495568; doi:10.7554/eLife.25461)
Supplement: Table 4—source data 2. — Individuals with a compound heterozygote genotype (G1/G2) were excluded from the analysis. CKD: chronic kidney disease, T.b.g: T.b. gambiense, OR: odds ratio, CI: confidence interval. Raw data for Table 4—source data 2 can be found in Table 4—source data 1 DOI: http://dx.doi.org/10.7554/eLife.25461.015 [file elife-25461-table4-data2.xlsx]

## Sheet: Table 4 - source data 2
APOL1 G1 CKD risk variant	Genotype	Dominant model – Infection outcome (excluding compound heterozygotes)
		T.b.g Disease		T.b.g Carriage		Association analysis T.b.g Disease/Carriage
		Number	%	Number	%	OR [95% CI]	P
rs73885319	A>G
G1G	A/G or G/G	38	24.1	27	49.1	0.33 [0.17 to 0.63]	0.0008
Ancestral	A/A	120	75.9	28	50.9
Total		158	100	55	100
rs60910145	T>G
G1M	T/G or G/G	38	23.8	26	47.3	0.35 [0.18 to 0.67]	0.0015
Ancestral	T/T	122	76.3	29	52.7
Total		160	100	55	100
