# Supplementary material for: APOL1 renal risk variants have contrasting resistance and susceptibility associations with African trypanosomiasis
Source: eLife. 2017 May 24;6:e25461. doi: 10.7554/eLife.25461 (PMC5495568; doi:10.7554/eLife.25461)
Supplement: Supplementary file 2. — DOI: http://dx.doi.org/10.7554/eLife.25461.019 [file elife-25461-supp2.xlsx]

## Sheet: supplementary file 2
Supplementary data file 2. Primer information for PCR amplification and sequencing of APOL1 protein-coding exons in T.b.r cases and controls
Fragment	APOL1 protein-coding exon	PCR primer		Primer orientation	Primer sequence	PCR amplification conditions	Product size (bp)	Sequence primer
1	EXON 3	APOL1-3F		forward	5’-TCAACCCCTCTTTTCCTGC-3	95oC for 2m, [95oC for 50s, 60oC for 50s, 70oC for 50s x 35 cycles), 70oC for 5m	411	5’-AGGGTAGAGAGAGCTGGTG-3'
		APOL1-3R		reverse	5’-AGGGTAGAGAGAGCTGGTG-3'
2	EXON 4+5	APOL1-4_5F		forward	5’-TGTCAGAACCTTCCTCCCCA-3'	95oC for 2m, [95oC for 50s, 56oC for 50s, 70oC for 1m x 35 cycles), 70oC for 5m	475	5’-CCTCCCCATCTCTATTTC-3'
		APOL1-4_5R		reverse	5’-AAGTGCGAGTAGGAACCAGC-3'
3	EXON 6	APOL1-6F		forward	5’-ACACAATTCCCTCTATAGCAC-3'	95oC for 2m, [95oC for 50s, 56oC for 50s, 70oC for 1m x 35 cycles), 70oC for 5m	481	5’-CTTCCTATCCCCTCAGCCT-3'
		APOL1-6R		reverse	5’-CTTCCTATCCCCTCAGCCT-3'
4	EXON 7	Nested PCR Round 1	APOL1-OUTER7_1F	forward	5’-TTCACAGACAGGGAAACTGC-3'	95oC for 2m, [95oC for 50s, 61oC for 50s, 70oC for 1m x 20 cycles), 70oC for 5m	931 (R1)
			APOL1-OUTER7_1R	reverse	5’- GAAGATTGGCTCTGGCTCGT-3'
		Nested PCR Round 2	APOL1-INNER7_1F	forward	5’-TACAGGTGTGAGCCACCACAC-3'	95oC 2m, [95oC for 50s, 56oC for 50s, 70oC for 1m x 26 cycles), 70oC for 10m	396 (R2)	5’-TACAGGTGTGAGCCACCACAC-3'
			APOL1-INNER7_1R	reverse	5’-CCAACTCCATCCCAGGTTCC-3'
5	EXON 7	APOL1-7_2F		forward	5’-CTGGCTCTCTCAGCATTTCC-3'	95oC for 2m, [95oC for 50s, 56oC for 50s, 70oC for 1m x 35 cycles), 70oC for 5m	781	5’-CTGGCTCTCTCAGCATTTCC-3'
		APOL1-7_2F		reverse	5’-CACCATTGCACTCCAACTTGGC-3'
